# Supplementary material for: Single Nucleotide Polymorphisms in RUNX2 and BMP2 contributes to different vertical facial profile
Source: PLoS One. 2024 May 21;19(5):e0303551. doi: 10.1371/journal.pone.0303551 (PMC11108145; doi:10.1371/journal.pone.0303551)
Supplement: S1 Data — (XLSX) [file pone.0303551.s001.xlsx]

## Sheet: Planilha1
id	Gender Male:1, Female:2	Age	Steinner classification	BMP2 rs235768	BMP2 rs1005464	BMP4 rs17563	RUNX2 rs59983488	RUNX2 rs1200425	SMAD6 rs3934908	SMAD6 rs2119261	PTH rs694	PTH rs6256	PTH rs307247
1	1	13	2	A	G	A	G	F	C	C	C	G	G
2	2	13	1	T	A	G	G	A	C	C	T	G	G
3	2	10	0	A	A	A	G	G	C	C	C	G	G
4	2	14	0	A	A	A	G	G	C	C	C	G	A
5	2	15	1	A	G	A	G	A	C	C	C	G	A
6	2	9	0	A	A	A	T	A	C	C	C	G	A
7	1	11	0	T	G	A	G	G	T	C	C	T	G
9	1	18	1	A	G	A	T	A	T	C	C	G	G
10	2	12	2	A	A	G	G	A	C	C	C	G	A
11	2	11	0	T	A	A	G	G	C	C	C	G	A
12	1	11	0	A	G	A	G	A	C	C	C	G	G
13	2	10	0	A	A	A	T	A	C	T	T	T	G
15	1	13	2	T	A	A	G	G	C	C	T	G	G
16	1	10	0	T	A	A	G	G	C	C	C	G	G
17	2	18	0	A	G	A	G	G	T	C	T	G	G
18	1	13	0	A	G	A	G	A	C	C	C	G	A
19	1	13	0	T	G	A	G	G	C	C	C	G	A
22	1	30	0	A	G	A	G	G	T	C	T	G	G
23	2	14	0	A	G	A	G	G	C	C	T	G	G
24	1	9	1	A	G	G	G	A	C	C	T	T	G
25	1	11	2	T	A	A	G	A	C	C	C	G	A
26	2	11	0	A	G	A	G	G	C	T	C	G	G
27	2	13	0	T	A	A	G	G	C	C	C	G	A
28	1	25	0	A	A	A	T	G	C	C	C	G	A
29	2	21	0	A	G	A	T	A	C	C	C	G	A
30	2	12	0	A	G	A	G	A	C	C	C	G	A
31	2	10	0	A	G	A	G	G	T	C	T	G	G
32	1	13	0	A	G	A	G	A	C	C	C	G	G
33	2	15	0	A	A	G	G	G	T	C	C	G	A
34	1	12	0	A	G	A	G	A	T	C	C	G	A
35	2	27	1	A	G	A	T	A	T	T	C	T	A
36	1	11	0	A	G	G	T	A	C	C	T	T	G
37	2	11	0	T	A	A	G	A	C	C	C	T	G
38	1	14	0	T	G	A	G	A	C	C	T	G	G
39	2	12	0	T	A	A	G	G	C	C	C	G	A
40	1	10	1	T	G	A	T	A	T	C	C	G	G
41	2	13	0	A	G	A	T	A	T	C	T	T	G
42	2	13	1	A	G	A	T	A	C	C	C	G	G
43	2	10	2	T	G	A	T	A	C	C	C	G	A
44	2	20	0	T	G	G	T	A	T	C	T	G	G
45	1	12	0	T	A	A	T	G	C	C	C	G	A
46	1	10	0	A	G	A	G	A	C	T	C		G
47	1	28	2	T	G	A	G	A	C	C	T		G
48	2	17	0	A	G	A	T	A	C	C	C	G	A
49	2	13	1
50	1	12	1	A	G	A	T	A	C	C	C	G	A
51	1	20	0	A	G	A	G	G	C	C	C	T	A
52	2	11	0	A	G	A	T	G	T	C	T	G	G
53	2	12	0	A	G	A	G	A	C	C	C	G	A
54	2	11	0	A	A	G	T	A	C	C	C	G	A
55	2	13	0							C
56	1	11	1	T	G		G	A	C	C	C	G	A
57	1	13	0	A	A	A	G	A	C	C	C	G	A
58	2	12	0	T	A	A		A	C	C	T	G	G
60	2	33	0	A	G	G	T	A	C	C	T	G	G
61	2	44	2	T	G	A	G	A	C	C	C	G	G
62	1	11	1	A	G	A	G	G	C	C	T	T	G
64	1	21	2	T	A	G	T	A	T	T	C	G	A
65	2	13	0	T	A	A	G	A	T	T	C	G	A
66	1	12	0	T	G	G	G		C	C	C	G	A
67	2	12	0	T	G	A	G	A	C	T	C	G	A
68	1	11	1	T	G	A	G	G	C	C	C	T	G
69	1	29	1	A	G	A	G	G	C	C	C	T	A
70	1	16	0
71	1	15	0	T	G	A	G	G	C	C	T	T	G
72	1	12	2	A	G	G	G	A	C	C	T	T	G
73	2	17	0	A	A	A	T	A	C	C	T	T	G
74	2	40	0
75	1	12	1	T	G	A	T	G	C	C	C	T	A
76	2	15	0
77	1	16	2	T					C
78	1	18	0	T					C
79	1	10	2
80	2	10	0
81	2	11	0
82	1	26	2	T	G	A	G		C	C	C	G	A
83	1	24	0
84	1	23	2
85	2	12	1
86	1	11	1	T	A	A	T	G	C	C	C	G	A
87	1	12	0	T	A	G	G	G	C	C	C	G	A
88	1	12	0	T	A	G	G	A	C	C	T	G	G
89	1	9	0	T	A	A	G	A	T	T	C	G	A
90	2	22	0	A	G	A	G	A	C	C	C	T	A
91	1	13	0	A	G	A	G	G	C	C	C	G	A
92	1	38	0	A	G	A	G	G	C	C	C	G	G
93	2	12	2	T	G	A	G	A	C	C	T	T	G
94	2	11	2	A	A	A	G	G	C	C	C	G	A
95	2	12	0	A	G	A	G	A	C	C	C	G	A
96	2	10	0	T	A	A	G	G	C	C	C	G	G
97	2	14	0	A	G	A	T	A	C	T	T	T	G
98	2	40	2	A	G		G	G	C	C	T	G	G
99	1	16	0	T	G	A	G	A	C	C	C	G	A
100	2	11	1	T	G	A	G	A	C	C	C	G	A
101	1	13	0	A	G	A	G	A	C	C	C	G	A
102	2	15	1	T	G	A	G	A	T	T	T	G	G
103	1	22	2	T	A	A	G	G	C	C	C	G	A
104	1	21	0	A	G	A	G	A	C	C	T	T
106	1	13	0	A	G	A	G	A	C	C	C	G	A
107	2	24	1	A	A	A	G	A	C	C	T	T	G
108	2	11	2	T	G	G	T	A	T	C	T	G	G
109	1	15	1	A	G	G	G	A	C	C	T	T	G
110	2	11	1	T	G	A	G	G	C	C	C	T	G
112	1	12	0	T	A	G	G	A	T	C	T	G	G
113	2	11	1	A	G	A	G	A	C	C	T	G	G
114	1	14	0	T	A	A	T	A	T	C	C	G	A
115	2	11	0	T	G	A	G	A	C	C	C	G	A
116	2	11	0	T	G	A	G	A	T	C	C	G	A
117	2	10	2	T	G	A	G	A	T	T	C	G	G
118	1	8	0	T	G	A	G	A	C	C	T	G	G
119	1	10	0	T	A	A	G	A	T	C	C	G	A
120	1	12	0	T	G	A	T	G	T	C	C	T	G
121	1	12	1	A	G	A	G	G	C	C	T	G	G
122	1	14	0	A	G	A	T	G	C	C	C	G	A
123	1	27	1	A	G	G	G	G	C	C	C	G	A
124	1	10	2	T	A	A	G	A	C	C	C	T	A
125	1	51	0	T	G	A	G	G	C	C	C	G	A
126	2	12	0	A	G	A	T	A	C	C	T	G	G
127	1	12	1	A	G	A	G	A	C	C	C	G	G
128	1	10	2	T	A	A	G	G	C	C	C	G	A
129	1	14	0	T	G	A	G	A	C	C	T	G	G
130	2	14	1	A	G	A	G	G	C	C	C	T	G
131	2	12	0	A	G	A	G	G	C	C	C	G	G
132	2	11	1	T	G	A	T	A	C	C	C	T	A
133	1	14	0	T	G	G	G	A	C	C	T	G	G
134	2	29	1	T	A	A	G	G	T	C	C	G	A
135	2	13	0	A	G	G	G	G	T	C	C	G	G
136	2	14	0	A	G	A	G	A	C	C	C	G	A
137	2	13	0	A	G	A	G	G	C	C	C	G	A
139	2	12	0	A	A	A	G	A	C	C	T	G	G
140	2	12	0	T	A	A	G	G	C	T	C	G	A
141	1	8	2	T	G	A	T	A	C	C	C	G	A
142	2	8	0
143	2	7	0	A	G	G	G	A	C	C	C	G	A
144	2	16	0	T	A	A	G	G	C	C	C	G	A
145	2	31	1	T	G	A	T	A	T	C	T	G	G
146	1	12	0	A	G	A	G	A	C	C	C	G	A
147	2	13	0	A	G	A	G	G	C	C	T	G	G
149	2	12	0	A	A	G	G	A	C	C	C	G	A
150	1	14	2	T	G	A	T	A	T	C	C	G	A
151	1	12	0	T	A	A	T	G	C	C	C	G
152	2	11	1	A	A	A	G	A	C	C	C	T	A
153	2	23	0	T	A	A	G	G	T	C	C	G	A
1	2	21	1	A	G	A	G	A	T	C	T	T	G
3	1	33	0	A	A	A	G	A	C	C	C	G	A
4	2	42	2	A	G	A	G	A	T	C	C	G	A
5	1	27	0	T	G	A	G	A	C	C	T	T	G
6	2	24	0	A	G	A	G	A	T	C	T	G	G
7	2	17	1	T	G	A	T	G	C	C	C	G	A
8	1	23	1	A	G	A	G	G	C	C	T	T	G
9	2	35	0	A	A	G	G	A	C	C	T	T	G
10	1	33	0	T	G	G	T	A	C	C	C	G	A
11	1	17	2	A	A	A	G	G	C	C	C	G	A
12	2	20	1	T	G	A	G	A	C	C	C	G	A
13	1	27	1	T	A	A	G	A	C	T	C	G	A
14	1	36	0	T	A	A	G	A	C	T	C	G	A
15	2	43	0	T	A	A	G	A	C	C	C	G	A
16	2	33	0	A	G	A	G	G	C	C	C	T	A
17	2	17	0	A	G	A	G	A	T	C	T	T	G
18	2	32	2	T	G	A	T	A	C	C	C	G	A
23	2	21	1	T	A	A	G	A	C	C	C	T	A
24	2	51	1	T	G	A	T	A	C	C	C	G	A
25	2	29	2		G	A		G	C	T	T	G	G
27	2	36	1	T	G	A	G	A	C	C	C	G	A
29	2	27	0	A	G	G	T	A	C	C	C	T	A
30	1	26	1	A	G	A	T	A	C	C	C	G	A
31	1	18	2	T	A	A	T	A	C	C	C	G	A
33	2	31	0	T	A	A	G	A	T	T	T	G	G
34	2	39	2	A	A	A	G	A	C	C	C	G	A
35	2	31	0	A	G	G	T	G	T	C	C	T	A
36	1	28	2	A	G	A	G	G	C	C	C	G	A
37	2	35	0	T	A	G	G	A	T	T	T	G	G
38	1	36	0	A	G	G	T	A	T	C	C	G	A
40	2	29	0	A	A	A	G	A	C	C	T	T	G
41	2	45	2	A	A	A	G	G	C	C	C	G	A
44	1	23	0	T	A	G		A	C		C	G	A
45	1	23	0	A	G	G	G	A	T	C	T	G	G
46	2	32	0	T	A	G		G	C	C	T	T	G
47	2	30	0	A	G	A	T	G	C	C	T	G	G
48	2	38	1		A	G		G	T	T	T	G	G
49	2	36	0	A	G	A	T	A	C	T	C	G	A
50	2	33	0	T	A	A	G	G	C	C	C	G	A
51	2	26	0		A	A					T	G	G
52	2	29	0	A	A	A		A	C	C	C	G	A
53	2	23	0	T	G	A	G	A	C	C	C	G	A
56	1	33	1	T	A	G		G	C	C	T	T	G
57	2	30	0	T	G	A	T	G	T	C	C	T	A
58	2	28	2	T	A	A	G	A	C	C	C	G	G
59	1	19	2	A	G	A	T	A	C	C	T	T	G
61	2	29	0	A	G	A	T	A	T		C	G	A
66	2	22	0
67	1	23	2	T	A	A	T	G	T	T	C	G	A
68	1	32	1
69	2	27	1	T	A	A	G	A	C	T	C	T	A
70	2	17	0	A	A	A	T	A	C	C	C	G	A
71	1	24	0	T	A	A	G	G	C	T	C	G	A
73	2	19	2	T	A	A	T	A	C	C	C	G	A
74	1	29	1	A	G	A	T	A	C	C	C	G	A
76	2	26	0	T	A	A	G	G	T	C	C	G	A
82	1	25	2	A	G	A	G	A	C	C	T	T	G
84	2	23	2	A	A	A	G	G	C	T	T	G	G
85	1	19	2	A	G	G	G	G	C	C	C	G	A
87	2	29	2	A	G	G	G	A	C	C	T	T	G
88	2	43	2	A	A	A	G	G	C	C	C	G	A
89	2	44	0	A	G	A	G	A	C	C	C	G	A
93	2	23	1	A	G	A	G	A	C	C	C	T	A
94	1	18	0	A	G	A	G	A	C	C	C	G	A
95	2	23	1
96	1	19	1	A	A	A	T	G	T	T	T	G	G
98	2	17	1	T	A	A	T	A	C	C	T	T	G
100	1	21	0	A	G	A	G	G	C	C	C	T	A
102	2	24	0	A		A		G		C	C
104	2	48	0	A	G	A	T	A	C	C	C	G	A
106	2	55	1	T	G	A	T	A	T	C	C	G	A
109	1	36	0	A	G	A	G	G	C	C	C	G	A
112	1	45	0	T	A	A	T	A	C	C	T	T	G
113	2	50	1	T	G	A	T	G	C	C	T		G
114	2	16	0	T	A	A	G	A	C	C	T	G	G
116	2	26	0	A	G	A	G	G	T	C	T	T	G
117	2	19	1	A	G	A	T	G	C	C	C	G	A
120	2	22	0	A	G	A	G	A	C	C	C	G	A
122	1	23	1	T	A	A	G	A	C	C	T	G	G
125	1	25	1	T	G	A	G	A	C	C	C	G	A
127	1	32	0	T	G	A	G	A	C	C	C	G	G
130	2	43	0	T	G	G	G	G	T	C	C	G	A
132	1	53	0	T	G	A	G	G	C	C	C	G	A
133	2	21	1	A	G	A	T	G	C	C	T	G	G
134	2	20	0
136	2	30	0	A	G	A	G	A	C	T	C	G	A
137	2	26	0	A	G	A	T	A	C	C	C	G	A
138	1	20	2	T	A	A	G	G	T	C	C	T	G
139	2	28	0	T	A	G	G	G	T	C	C	G	A
140	2	41	2	A	G	A	G	A	T	C	C	G	A
141	2	27	0	A	G	A	T	A	T	C	C	T	A
142	2	20	1	T	G	A	T	A	T	C	C	T	A
144	2	34	0	A	G	A	G	A	C	C	C	G	A
145	2	33	0	T	A	A	G	A	C	C	C	G	A
146	2	29	0	A	A	A	T	A	C	C	C	G	A
148	1	17	0	T	G	A	G	A	C	C	C	G	A
149	2	41	2	A	A	A	G	A	T	C	C	G	A
150	1	19	0	T	G	A	G	A	C	C	C	T	A
151	2	36	0
152	2	38	0	T	G	A	T	A	T	C	C	T	A
183	1	20	0	A	G	A	T	G	C	T	T	G	G
187	2	23	1	T	G	G	G	G	T	C	C	G	A
189	2	38	0	T	G	A	G	A	C	C	C	G	A
191	2	27	0	T	G	A	T	A	C	T	C	G	A
195	2	27	1	A	A	A	T	A	C	T	C	G	A
196	1	20	0	T	G	A	G	A	T	T	T	G	G
197	2	35	2	A	G	G	G	G	C	C	C	T	A
198	2	52	0	A	G	A	T	A	C	C	C	G	A
242	2	38	0	A	G	A	T	A	C	C	C	G	A
244	1	38	0	T	G	A	G	A	C	C	T	T	G
248	1	58	2	A	G	A	G	G	T	C	C	G	A
249	1	50	1	T	G	A	G	A	T	C	C	G	A
250	2	26	0	A	A	A	T	A	C	C	T	G	G
252	1	55	0	A	G	A	G	A	C	C	T	G	G
253	2	25	0		A	A	G	G		C	C	G	A
254	1	29	0	A	A	A	T	A	C	C	T	T	G
255	1	18	1	T	G	G	T	A	T	T	C	G	A
256	2	18	0	A	G	A	G	G	C	C	C	G	A
257	1	28	2	A	G	A	G	A	C	C	C	G	A
258	1	20	1	T	A	A	G	A	C	C	T	G	G
259	2	37	1	T	A	A	G	A	T	C	C	G	A
260	2	53	0	A	A	A	G	A	C	C	T	T	G
263	2	34	1	A	G	A	G	G	C	C	C	G	A
264	2	22	1
265	2	30	1	A	G	G	G	A	T	C	C	T	G
266	2	17	1	T	A	G	G	A	C	C	C	G	A
267	2	32	1	A	G	A	T	A	C	C	C	G	A
268	2	42	1	A	G	A	G	A	T	T	T	G	G
274	2	26	1	A	G	A	T	A	C	T	C	T	A
